# Supplementary material for: Microsatellite Status and IκBα Expression Levels Predict Sensitivity to Pharmaceutical Curcumin in Colorectal Cancer Cells
Source: Cancers (Basel). 2022 Feb 17;14(4):1032. doi: 10.3390/cancers14041032 (PMC8870219; doi:10.3390/cancers14041032)
Supplement: Supplementary file 1 [file cancers-14-01032-s001.zip]

Archive with 3 entries (3 files):
- 00. Orginal Blots.pptx
- 00. Quantified data by ImageJ.xlsx
- 00. Supplemenary Figures.pptx
