# Supplementary material for: Microsatellite Status and IκBα Expression Levels Predict Sensitivity to Pharmaceutical Curcumin in Colorectal Cancer Cells
Source: Cancers (Basel). 2022 Feb 17;14(4):1032. doi: 10.3390/cancers14041032 (PMC8870219; doi:10.3390/cancers14041032)
Supplement: Supplementary file 1 [file cancers-14-01032-s001.zip › 00. Quantified data by ImageJ.xlsx]

## Sheet: Sheet1
218-hsp90		Intden
	1	69335
	2	64351	0.928117
	3	51467
	4	50881	0.988614
	5	53034
	6	60227	1.13563
	7	66973
	8	67578	1.00903
218-Survivin	1	21952
	2	13901	0.633245	0.68229
	3	68760
	4	35159	0.511329	0.517218
	5	25285
	6	20568	0.813447	0.716296
	7	27831
	8	25308	0.909346	0.901205
219-hsp90	1	91070
	2	79490	0.872845
	3	65656
	4	60567	0.92249
	5	58870
	6	69787	1.18544
	7	70396
	8	73074	1.03804
219-Yh2AX	1	10358
	2	39859	3.84814	4.40873
	3	7477
	4	11357	1.51892	1.64655
	5	41025
	6	84426	2.05792	1.73599
	7	4235
	8	6160	1.45455	1.40124
220-bcl-xl	1	54692
	2	53817	0.984001	0.984232
	3	40662
	4	43876	1.07904	1.11395
	5	90910
	6	101302	1.11431	0.910869
	7	72656
	8	89958	1.23814	1.37563
220-HSP90	1	110751
	2	110725	0.999765
	3	100003
	4	96869	0.968661
	5	86318
	6	105597	1.22335
	7	100369
	8	90337	0.900049
220-nfkb	1	127378
	2	95911	0.752964	0.775664
	3	103189
	4	88047	0.85326	0.8755
	5	105087
	6	79895	0.760275	0.621682
	7	125695
	8	121364	0.965544	0.933113
250-HSP90	1	58567
	2	56853	0.970734
	3	57905
	4	56434	0.974596
	5	87022
	6	106422	1.22293
	7	55157
	8	57074	1.03476
250-nfkb	1	21565
	2	10711	0.496684	0.511658
	3	37891
	4	32636	0.861313	0.883764
	5	31072
	6	17718	0.570224	0.466276
	7	45587
	8	35432	0.777239	0.751133
250-Survivin	1	53252
	2	35516	0.666942	0.687049
	3	64858
	4	74330	1.14604	1.17591
	5	95674
	6	61305	0.64077	0.523962
	7	80146
	8	63077	0.787026	0.760592
251-bcl-xl	1	110321
	2	68246	0.618613	0.601075
	3	111579
	4	88064	0.789252	0.794054
	5	60211
	6	50279	0.835047	0.828528
	7	31073
	8	60535	1.94815	2.12556
251-HSP90	1	62855
	2	64689	1.02918
	3	64499
	4	64109	0.993953
	5	78804
	6	79424	1.00787
	7	62003
	8	56828	0.916536
251-yh2ax	1	59446
	2	58766	0.988561	0.960534
	3	54001
	4	53219	0.985519	0.991514
	5	56235
	6	153687	2.73294	2.71161
	7	64826
	8	61520	0.949002	1.03542
279-HSP90	1	40859
	2	41350	1.01202
	3	40337
	4	41841	1.03729
	5	78544
	6	61148	0.778519
	7	58469
	8	72185	1.23459
279-nfkb	1	72524
	2	33753	0.465405	0.459878
	3	78793
	4	98564	1.25092	1.20596
	5	82855
	6	39467	0.476338	0.611852
	7	113355
	8	112582	0.993181	0.804465
280-bcl-xl	1	74644
	2	53913	0.722268	0.711401
	3	125244
	4	119820	0.956693	1.0638
	5	34560
	6	29548	0.854977	0.979956
	7	51538
	8	62230	1.20746	1.21311
280-hsp90	1	39737
	2	40344	1.01528
	3	40602
	4	36514	0.899315
	5	39989
	6	34889	0.872465
	7	36711
	8	36540	0.995342
280-nfkb	1	58772
	2	53574	0.911557	0.897842
	3	62408
	4	57779	0.925827	1.02948
	5	83431
	6	58195	0.697523	0.799485
	7	66239
	8	63087	0.952415	0.956872
280-yh2ax	1	36700
	2	141996	3.8691	3.81089
	3	11004
	4	16890	1.5349	1.70674
	5	19582
	6	136318	6.96139	7.97899
	7	15258
	8	36922	2.41985	2.43117
281-hsp90	1	56577
	2	66187	1.16986
	3	60700
	4	58021	0.955865
	5	63752
	6	49641	0.778658
	7	66195
	8	65524	0.989863
281-Survivin	1	54486
	2	22049	0.404673	0.345916
	3	78050
	4	102889	1.31824	1.37911
	5	62546
	6	33322	0.53276	0.684203
	7	77892
	8	47695	0.612322	0.618593

## Sheet: Sheet2
Survivin	18		24		285		357
curcumin	-	+	-	+	-	+	-	+
	1	0.716296	1	0.517218	1	0.901205	1	0.68229
	1	0.687049	1	0.760592	1	1.17591	1	0.523962
	1	0.345916	1	0.618593	1	1.37911	1	0.684203
mean	1	0.58	1	0.63	1	1.15	1	0.63
SD	0	0.21	0	0.12	0	0.24	0	0.01
p		0.025		0.006		0.334		0.002
YH2AX	18		24		285		357
curcumin	-	+	-	+	-	+	-	+
	1	1.73599	1	1.64655	1	1.40124	1	4.40873
	1	0.960534	1	1.03542	1	0.991514	1	3.01533
	1	3.03243	1	2.43117	1	1.70674	1	7.97899
mean	1	1.91	1	1.7	1	1.36	1	5.13
SD	0	1.05	0	0.7	0	0.36	0	2.56
p		0.207		0.156		0.152		0.049
BCL-XL	18		24		285		357
curcumin	-	+	-	+	-	+	-	+
	1	0.910869	1	1.11395	1	1.37563	1	0.984232
	1	0.601075	1	2.12556	1	0.794054	1	0.828528
	1	0.720329	1	1.21311	1	1.0638	1	0.979956
mean	1	0.74	1	1.48	1	1.08	1	0.93
SD	0	0.16	0	0.56	0	0.29	0	0.09
p		0.047		0.207		0.667		0.249
NFkB	18		24		285		357
curcumin	-	+	-	+	-	+	-	+
	1	0.621682	1	0.8755	1	0.933113	1	0.775664
	1	0.511658	1	0.751133	1	0.883764	1	0.466276
	1	0.897842	1	0.956872	1	1.02948	1	0.799485
									upper band cut	0.459878	0.804465	1.20596	0.611852
mean	1	0.68	1	0.86	1	0.95	1	0.68
SD	0	0.2	0	0.1	0	0.07	0	0.19
p		0.048		0.086		0.297		0.041
